# Supplementary material for: Surface Modification of Gold Nanoparticle Impacts Distinct Lipid Metabolism
Source: Molecules. 2025 Apr 11;30(8):1727. doi: 10.3390/molecules30081727 (PMC12029855; doi:10.3390/molecules30081727)
Supplement: Supplementary file 1 [file molecules-30-01727-s001.zip]

Archive with 1 entries (1 files):
- molecules-3493556-supplementary.pdf
